# Supplementary material for: Activity of methylgerambullin from Glycosmis species (Rutaceae) against Entamoeba histolytica and Giardia duodenalis in vitro
Source: Int J Parasitol Drugs Drug Resist. 2019 Aug 10;10:109–17. doi: 10.1016/j.ijpddr.2019.08.001 (PMC6722286; doi:10.1016/j.ijpddr.2019.08.001)
Supplement: Multimedia component 1 [file mmc1.xml]

<?xml version="1.0" encoding="UTF-8" standalone="no"?><data:data><datasets><author>michael.duchene@meduniwien.ac.at</author><type>0</type><dataset><value>1</value><reason>Data will be made available on request</reason><comments/></dataset></datasets></data:data>
